# Supplementary material for: Lactobacillus rhamnosus GG Intake Modifies Preschool Children’s Intestinal Microbiota, Alleviates Penicillin-Associated Changes, and Reduces Antibiotic Use
Source: PLoS One. 2016 Apr 25;11(4):e0154012. doi: 10.1371/journal.pone.0154012 (PMC4844131; doi:10.1371/journal.pone.0154012)
Supplement: S1 Table — The Fold changes and p-values refer to comparison between the treatment groups and the control group which did not receive any treatments. The bold values indicate a significant (FDR-corrected p-value < 0.05) difference from the control group. (XLSX) [file pone.0154012.s001.xlsx]

## Sheet: Sheet1
		Fold Change					p-value
Phylum/Clostridium Cluster	Genus-level group	Pen	Mac	LGG	Pen+LGG	Mac+LGG	Pen	Mac	LGG	Pen+LGG	Mac+LGG
Actinobacteria	Bifidobacterium	0.63	0.82	0.9	1.19	0.27	0.654	0.687	0.76	0.786	0.003
Actinobacteria	Collinsella	0.79	0.42	0.75	0.94	0.5	0.757	0.011	0.243	0.886	0.035
Bacilli	Aneurinibacillus	1.15	1.16	1.1	1.12	1.37	0.494	0.163	0.197	0.349	0.003
Bacilli	LactocoClostridium Clusterus	4.29	2.25	4.52	0.74	4.44	0.12	0.18	0	0.696	0.009
Bacilli	Weissella	1.75	1.93	0.94	0.96	1.75	0.157	0.011	0.76	0.886	0.024
Bacilli	Lactobacillus gasseri	1.01	1.01	1.92	1.09	1.24	0.971	0.962	0.005	0.876	0.558
Bacteroidetes	Prevotella ruminicola	1.08	1.25	1.1	1.18	1.53	0.757	0.043	0.197	0.138	0
Bacteroidetes	Bacteroides splachnicus	1.03	1.25	1.17	1.29	1.58	0.876	0.094	0.152	0.064	0.001
Bacteroidetes	Bacteroides ovatus	0.41	2.41	0.83	1.03	2.6	0.069	0.011	0.444	0.895	0.003
Bacteroidetes	Bacteroides fragilis	0.94	2.44	0.73	1.2	2.53	0.908	0.011	0.197	0.693	0.007
Bacteroidetes	Bacteroides stercoris	0.78	1.8	1.23	1.26	1.74	0.644	0.011	0.197	0.349	0.009
Bacteroidetes	Bacteroides uniformis	0.91	2.78	1.23	1.49	1.98	0.876	0.011	0.479	0.363	0.083
Bacteroidetes	Prevotella oralis	1.24	1.6	2.97	1.39	1.59	0.757	0.18	0	0.366	0.168
Bacteroidetes	Bacteroides intestinalis	0.67	1.06	1.05	3.22	1.23	0.494	0.867	0.826	0	0.547
Bacteroidetes	Prevotella melaninogenica	1.13	1.36	5.69	1.28	1.29	0.876	0.571	0	0.693	0.595
Bacteroidetes	Tannerella	0.91	1.35	1.17	1.6	0.99	0.757	0.062	0.197	0.003	0.949
Clostridium Cluster I	Clostridia	6.33	0.86	1.02	0.95	1.08	0	0.619	0.922	0.886	0.791
Clostridium Cluster IX	Veillonella	0.78	2.32	1.46	1.37	1.84	0.757	0.008	0.091	0.323	0.024
Clostridium Cluster XI	Clostridium difficile	4.27	0.75	1.04	0.94	0.87	0	0.214	0.826	0.876	0.595
Clostridium Cluster XIVa	Ruminococcus lactaris	1.19	3.53	4.08	4.53	10.37	0.876	0.041	0.001	0.008	0
Clostridium Cluster XIVa	Eubacterium hallii	1.12	0.62	0.82	0.86	0.91	0.757	0.011	0.197	0.503	0.634
Clostridium Cluster XIVa	Clostridium symbiosum	0.88	1.6	0.8	0.88	1.01	0.757	0.011	0.136	0.589	0.949
Clostridium Cluster XVI	Eubacterium cylindroides	1.13	0.91	0.54	0.96	1.45	0.876	0.784	0.005	0.895	0.241
Clostridium Cluster XVIII	Clostridium ramosum	1.34	1.74	0.58	0.66	1.54	0.654	0.047	0.005	0.151	0.122
Proteobacteria	Burkholderia	1.23	1.31	1.16	1.28	1.46	0.264	0.011	0.091	0.019	0.001
Proteobacteria	Bilophila	1.15	1.21	1.12	1.19	1.34	0.494	0.062	0.156	0.097	0.003
Proteobacteria	Novosphingobium	1.15	1.12	1.1	1.13	1.32	0.494	0.274	0.197	0.26	0.003
Proteobacteria	Xanthomonadaceae	1.09	1.24	1.12	1.2	1.38	0.757	0.063	0.197	0.138	0.003
Proteobacteria	Escherichia coli	2.13	1.04	0.4	0.39	0.49	0.136	0.912	0	0.003	0.024
Proteobacteria	Haemophilus	2.87	2.93	1.21	1.4	1.57	0.005	0	0.359	0.307	0.103
Mollicutes	Uncultured	5.77	1.25	2.09	2.41	3.21	0	0.619	0.008	0.02	0.003
