# Supplementary material for: Lactobacillus rhamnosus GG Intake Modifies Preschool Children’s Intestinal Microbiota, Alleviates Penicillin-Associated Changes, and Reduces Antibiotic Use
Source: PLoS One. 2016 Apr 25;11(4):e0154012. doi: 10.1371/journal.pone.0154012 (PMC4844131; doi:10.1371/journal.pone.0154012)
Supplement: S2 Table — (XLSX) [file pone.0154012.s002.xlsx]

## Sheet: SupplementaryTable2.txt
	Baseline microbiota
Treatment	Actinomycetaceae	Aerococcus	Aeromonas	Akkermansia	Alcaligenes.faecalis	Allistipes	Anaerobiospirillum	Anaerofustis	Anaerostipes.caccae	Anaerotruncus.colihominis	Anaerovorax.odorimutans	Aneurinibacillus	Aquabacterium	Asteroleplasma	Atopobium	Bacillus	Bacteroides.fragilis	Bacteroides.intestinalis	Bacteroides.ovatus	Bacteroides.plebeius	Bacteroides.splachnicus	Bacteroides.stercoris	Bacteroides.uniformis	Bacteroides.vulgatus	Bifidobacterium	Bilophila	Brachyspira	Bryantella.formatexigens	Bulleidia.moorei	Burkholderia	Butyrivibrio.crossotus	Campylobacter	Catenibacterium.mitsuokai	Clostridia	Clostridium.cellulosi	Clostridium.colinum	Clostridium.difficile	Clostridium.felsineum	Clostridium.leptum	Clostridium.nexile	Clostridium.orbiscindens	Clostridium.ramosum	Clostridium.sphenoides	Clostridium.stercorarium	Clostridium.symbiosum	Clostridium.thermocellum	Collinsella	Coprobacillus.catenaformis	Coprococcus.eutactus
LGG	0.000234571	8.26625e-05	9.04752e-05	0.00670865	0.00030319	0.0133605	7.66853e-05	0.000106556	0.0409387	0.00179113	0.00168907	9.26809e-05	9.64696e-05	8.77017e-05	0.000170387	0.000254269	0.0120282	0.000280015	0.00277194	0.00243516	0.00190996	0.00105941	0.00595439	0.0438185	0.103769	0.000256492	0.000146149	0.00436528	0.000496119	0.000129276	0.00877788	0.00064631	0.000163574	0.0032522	0.0595912	0.000804623	0.00473447	8.52411e-05	0.00971024	0.00462404	0.0423909	0.00266174	0.010751	0.000899884	0.0152867	7.83485e-05	0.005466	0.000474445	0.0059638
LGG	0.000108451	5.73262e-05	6.05608e-05	0.00656742	0.000244618	0.0165957	5.43588e-05	0.000104357	0.0127193	0.000935123	0.00165699	6.24128e-05	6.54246e-05	5.53555e-05	0.000102195	0.000172757	0.00904471	0.000321565	0.00581065	0.00291755	0.00186482	0.00148425	0.00636258	0.227627	0.00991759	0.000162189	0.000101482	0.0130439	0.000324408	0.000349158	0.0251381	0.000418446	0.000111391	0.00186012	0.00787359	0.000591019	0.00166379	6.13626e-05	0.00674931	0.00765865	0.0252524	0.00230831	0.0259691	0.00165214	0.0399635	5.08313e-05	0.000399232	0.000301992	0.0916877
LGG	0.000528332	8.67762e-05	9.81017e-05	0.00246614	0.000368814	0.0178987	8.87505e-05	0.000112879	0.012666	0.00324175	0.00659149	0.000104793	0.000108755	9.3986e-05	0.000187161	0.000292709	0.00617265	0.000356845	0.0108809	0.00579272	0.00308253	0.00233612	0.0207379	0.0142272	0.0674962	0.000266413	0.000180223	0.00333674	0.000675248	0.000175398	0.00491727	0.00072334	0.000196265	0.0029876	0.205775	0.00195665	0.00292359	0.000100528	0.040829	0.001886	0.0377256	0.0107263	0.00578104	0.00090709	0.0277164	9.25891e-05	0.000518873	0.000703111	0.0146517
Control	0.000149515	7.81673e-05	7.82461e-05	0.00909762	0.000301126	0.00686826	7.47543e-05	9.07772e-05	0.00784588	0.001167	0.00127961	8.16465e-05	0.000146025	7.64876e-05	0.000148662	0.00023878	0.0155803	0.000489482	0.0133808	0.00398825	0.00252558	0.00186269	0.019689	0.218266	0.00929299	0.000226792	0.000148019	0.0103252	0.00033878	0.000157445	0.0300705	0.000577524	0.000177339	0.00190478	0.0080489	0.000742989	0.001717	7.15273e-05	0.0141075	0.00469665	0.011087	0.00111123	0.0183316	0.000729641	0.0262101	7.42752e-05	0.00210858	0.000888997	0.0388639
LGG + Pen	0.000225232	0.000117689	0.000110069	0.00569161	0.000390477	0.0171957	9.9759e-05	0.000142159	0.0163127	0.00158542	0.000984538	0.000113192	0.000136428	0.000107101	0.000199204	0.000327104	0.017478	0.0015436	0.0146083	0.00570084	0.00318585	0.00236183	0.0161085	0.101966	0.056278	0.000308511	0.000193266	0.00901544	0.00056224	0.000170336	0.0082868	0.00082393	0.000253562	0.00274716	0.00968144	0.000979717	0.00276604	0.000102725	0.0183095	0.0115576	0.0176915	0.000879386	0.0145194	0.00128609	0.0459856	0.000104684	0.000871015	0.0013647	0.0215444
Control + Pen	0.000115005	5.87706e-05	5.92982e-05	0.0244384	0.000229873	0.00988306	5.30976e-05	8.73903e-05	0.0123789	0.0019203	0.00269956	6.85363e-05	6.7298e-05	6.03775e-05	0.000108544	0.000175699	0.0118816	0.000220558	0.00454396	0.000905384	0.00174678	0.000551356	0.0032626	0.103006	0.084795	0.000163989	0.000103468	0.00267797	0.000311357	0.000121589	0.0275297	0.000422467	0.000117012	0.00180989	0.0148332	0.000581525	0.00187227	5.51859e-05	0.0322442	0.00128462	0.0514117	0.00567108	0.0161122	0.000322331	0.0284076	5.49635e-05	0.000385835	0.000432832	0.00266945
LGG + Pen	0.000145058	7.03057e-05	7.47075e-05	0.0146489	0.000277338	0.00503798	6.8902e-05	0.000213835	0.028941	0.00145961	0.000691457	8.4548e-05	8.76466e-05	7.05792e-05	0.000134811	0.000227671	0.0131053	0.00112888	0.0121403	0.00190184	0.00213094	0.00101475	0.00552289	0.114593	0.0816779	0.000214655	0.000135075	0.00353185	0.000339361	0.000147607	0.0444901	0.0005434	0.000141885	0.00417804	0.0791951	0.000671382	0.00405336	8.03204e-05	0.0220308	0.00334646	0.0373806	0.00153136	0.0210036	0.000374848	0.0213007	6.86242e-05	0.000453155	0.000445627	0.00274787
LGG + Mac	0.000175707	8.12314e-05	8.02797e-05	0.0123637	0.000317954	0.00422269	7.39043e-05	0.000122125	0.0038832	0.00148157	0.00181201	0.000104177	8.47298e-05	8.84249e-05	0.000166187	0.000244596	0.0264085	0.00060969	0.0151457	0.00386318	0.00236535	0.00595548	0.0191207	0.0345116	0.00298694	0.000247395	0.000149072	0.00862716	0.000448695	0.000123726	0.0186577	0.000603499	0.000161471	0.00235192	0.0198729	0.000771308	0.00491116	7.8331e-05	0.0675163	0.00653589	0.0200625	0.0102351	0.00790893	0.00048321	0.049471	7.64354e-05	0.000444648	0.000755132	0.0201153
Control	0.00011676	5.70407e-05	5.99533e-05	0.00833799	0.000223784	0.0109904	5.72857e-05	8.6819e-05	0.0185195	0.000997898	0.00527869	7.04033e-05	0.000104013	6.25382e-05	0.000127464	0.00017346	0.0192329	0.00166481	0.00494815	0.00109057	0.00161692	0.000631281	0.0023303	0.123871	0.167608	0.000183019	0.000105483	0.0057913	0.000288449	0.00010439	0.0137285	0.000451335	0.000206588	0.00166336	0.0117271	0.000865255	0.00197845	5.69004e-05	0.012072	0.00442946	0.0239174	0.0010847	0.0133123	0.00119511	0.0148433	5.40812e-05	0.00444949	0.00266148	0.0565859
Control	0.000207399	0.000119229	0.000109664	0.00737125	0.0004245	0.00387972	0.000108522	0.000144553	0.0193089	0.00169679	0.00154254	0.000128304	0.00012807	0.000114127	0.000205835	0.000344965	0.0191784	0.000461286	0.00731161	0.00122699	0.00247298	0.000941216	0.00595374	0.0871097	0.00314773	0.000325815	0.000205671	0.0134272	0.000622939	0.000216538	0.0318036	0.000814203	0.000276775	0.00313944	0.0600345	0.00151324	0.00342119	0.000109615	0.017329	0.0232368	0.0159226	0.00106238	0.0243374	0.000955299	0.041182	0.00010501	0.000647161	0.00186223	0.0623577
Control + Mac	0.00011874	6.33384e-05	6.52902e-05	0.00506895	0.000242742	0.00475598	6.12152e-05	9.1657e-05	0.0169693	0.00110479	0.000954375	7.14555e-05	0.000101782	6.47788e-05	0.000118735	0.000191853	0.0196901	0.000359669	0.0134982	0.00280114	0.00229913	0.00157645	0.0106761	0.173304	0.0378251	0.000184031	0.000118448	0.00951033	0.00026044	0.000100872	0.00628677	0.000474418	0.000175273	0.00186019	0.00747916	0.000815375	0.00221923	6.24037e-05	0.00798273	0.00814368	0.0198685	0.000597309	0.0363143	0.00119631	0.0369171	5.87023e-05	0.000470272	0.0012818	0.0947873
Control	0.000119303	6.22512e-05	6.5733e-05	0.00254992	0.000232787	0.00672688	6.35945e-05	8.18747e-05	0.0206318	0.00090717	0.00088913	6.86026e-05	7.15693e-05	6.25446e-05	0.000121815	0.000182574	0.0550335	0.000367357	0.00391523	0.00124342	0.00204151	0.00229045	0.00315259	0.182257	0.0510212	0.000183138	0.000114221	0.00968199	0.000470319	0.000100068	0.0140494	0.000466009	0.000254651	0.00163993	0.0199659	0.000623976	0.0016797	6.15108e-05	0.0019361	0.00735874	0.00719687	0.00415796	0.032235	0.00176258	0.0345876	5.77439e-05	0.00078476	0.00434969	0.0449146
Control + Pen	9.78096e-05	4.93895e-05	5.31687e-05	0.0349122	0.000199215	0.0127763	4.99289e-05	8.18779e-05	0.0218461	0.000934271	0.00169466	6.26593e-05	7.26583e-05	5.34446e-05	9.89694e-05	0.000184454	0.0110844	0.000203355	0.00599022	0.00242704	0.00208495	0.000873178	0.0071571	0.0485529	0.0533638	0.000154052	9.67877e-05	0.0131137	0.000269004	9.32535e-05	0.0446181	0.000386007	0.000213824	0.00242071	0.0964623	0.000481206	0.00254565	5.34899e-05	0.0505482	0.00412717	0.0188766	0.00143086	0.0136825	0.00137753	0.0188725	4.93175e-05	0.000669523	0.00400339	0.0616988
Control	0.000168406	9.42146e-05	8.52291e-05	0.00973504	0.000317834	0.00493337	8.26271e-05	0.000119474	0.0288652	0.00125125	0.00332079	9.43851e-05	9.37001e-05	8.4726e-05	0.000159825	0.000265933	0.0108087	0.000464834	0.00447444	0.00144578	0.00216642	0.00112822	0.00155319	0.0235188	0.0538292	0.000247767	0.000155399	0.0169763	0.000388879	0.000124986	0.0212529	0.000620834	0.000334935	0.00220601	0.0145586	0.000844825	0.00250859	8.17388e-05	0.0181765	0.0341296	0.0222707	0.00138307	0.0167401	0.000519935	0.0232995	7.91326e-05	0.000492315	0.00453821	0.0523463
LGG + Mac	0.000121773	6.14807e-05	6.8293e-05	0.0141452	0.000253282	0.00241922	6.41455e-05	0.000120181	0.104582	0.00112822	0.00151181	7.99493e-05	8.26538e-05	6.49776e-05	0.000115978	0.000204605	0.041733	0.000184297	0.0255851	0.000711136	0.00187132	0.000674362	0.00926232	0.00503635	0.0238654	0.000309782	0.000398108	0.0157279	0.000363103	9.86496e-05	0.0111333	0.000475808	0.000170638	0.0023919	0.007357	0.00075316	0.00218909	6.32356e-05	0.0161569	0.00340322	0.0208073	0.00078237	0.0714597	0.00100039	0.0348941	5.86395e-05	0.00040775	0.00112079	0.0386778
Control	0.000101109	5.33447e-05	5.7739e-05	0.00192292	0.000201832	0.00931975	4.96882e-05	9.56843e-05	0.0241027	0.00107901	0.00146792	6.58451e-05	5.80876e-05	5.35498e-05	0.000121744	0.000172982	0.00275373	0.00018142	0.00228432	0.00162507	0.0013403	0.000814876	0.00362094	0.0416648	0.0189631	0.000171726	9.78888e-05	0.00517966	0.000217212	7.28881e-05	0.00704736	0.000395452	0.00020198	0.00153697	0.00688444	0.00160881	0.00151635	5.17881e-05	0.00248708	0.00840512	0.0148951	0.000896867	0.0244467	0.00164355	0.0208875	5.00599e-05	0.000385976	0.00245035	0.275114
Control	0.000121107	6.14168e-05	6.55796e-05	0.0118252	0.000243845	0.0334262	6.15741e-05	0.000126167	0.0108435	0.00169365	0.00103908	7.81317e-05	6.89612e-05	6.17027e-05	0.000123632	0.000211259	0.0735003	0.000235596	0.00829145	0.00194858	0.00254719	0.000674013	0.000277847	0.00662601	0.0241298	0.000189376	0.000119524	0.00641206	0.000771951	0.000117133	0.00982715	0.000479045	0.000225523	0.00193215	0.0185568	0.000655786	0.00200253	6.34608e-05	0.00898304	0.0294917	0.0258751	0.00573857	0.00730246	0.000942343	0.0228763	6.07942e-05	0.00042169	0.00358433	0.0529431
LGG	0.000135028	6.48819e-05	7.18279e-05	0.00418446	0.000253098	0.00621685	7.5076e-05	0.000101877	0.0208482	0.000899192	0.00120768	7.1151e-05	7.96764e-05	6.58182e-05	0.000132927	0.000196827	0.0223285	0.0009452	0.00793938	0.00148096	0.00267044	0.00111075	0.0100991	0.189938	0.0386198	0.000192707	0.000125147	0.0138034	0.000414846	0.000117716	0.0156545	0.000478221	0.000209771	0.00231432	0.00297761	0.000740971	0.00276737	6.17066e-05	0.00275819	0.00932354	0.0317233	0.00111797	0.0239432	0.00287191	0.0254066	6.29643e-05	0.00131842	0.0021473	0.0822117
LGG + Mac	0.000173302	8.99478e-05	9.3472e-05	0.00879965	0.000356677	0.0053226	8.64559e-05	0.000122217	0.0500758	0.00137118	0.00138096	0.00010007	9.96007e-05	8.93159e-05	0.000169109	0.000270313	0.0299184	0.000353607	0.0225467	0.00157134	0.00291791	0.00107634	0.0051754	0.133505	0.159956	0.000259623	0.000172211	0.0127881	0.000396145	0.000207865	0.0116627	0.000672847	0.000177979	0.00320711	0.0109656	0.000880983	0.00275973	9.4712e-05	0.00258034	0.0349946	0.0289179	0.00493176	0.00662738	0.00133138	0.0434472	8.59884e-05	0.000701435	0.000513999	0.00491175
LGG + Mac	9.38975e-05	4.46693e-05	5.18615e-05	0.00697942	0.000186097	0.0241054	4.56913e-05	8.01896e-05	0.0107341	0.00116608	0.000962867	6.01925e-05	8.47367e-05	4.98299e-05	9.19164e-05	0.000149035	0.0108711	0.00104585	0.00316766	0.00375804	0.00155044	0.00308294	0.00993638	0.10117	0.046861	0.000181103	8.88015e-05	0.00285608	0.000323839	9.64229e-05	0.0128035	0.000358701	0.000133192	0.00129076	0.0508107	0.000519876	0.00101846	4.58001e-05	0.00274561	0.00456275	0.0106365	0.000625835	0.0498361	0.000859507	0.0552327	4.47679e-05	0.000635146	0.00108314	0.0645755
LGG	8.88957e-05	5.43673e-05	4.64097e-05	0.00163643	0.000180551	0.00878783	4.66088e-05	8.193e-05	0.0409367	0.000865313	0.000462767	5.02123e-05	5.99652e-05	5.12706e-05	9.16948e-05	0.000150972	0.0619842	0.00036514	0.027471	0.0016233	0.00214261	0.000872327	0.0114169	0.300371	0.0305937	0.000139027	9.32567e-05	0.0461797	0.000247205	0.000106066	0.00552969	0.000381569	8.92091e-05	0.00125211	0.00148256	0.000451429	0.00162481	4.94704e-05	0.00150438	0.00206283	0.0134519	0.0127132	0.00923127	0.000244493	0.0350317	4.58662e-05	0.000284131	0.000340326	0.00418406
LGG + Pen	8.58163e-05	4.41168e-05	4.97224e-05	0.00706003	0.000171894	0.0139706	4.55646e-05	6.89792e-05	0.035694	0.00102803	0.0024884	5.75505e-05	6.52952e-05	4.576e-05	9.70257e-05	0.000141117	0.00840369	0.000643558	0.00246376	0.0019542	0.00129992	0.00062508	0.0026129	0.014993	0.0219043	0.000147956	8.40669e-05	0.00956851	0.000200163	7.37398e-05	0.0127279	0.000338905	0.000131302	0.00849923	0.0985857	0.000442741	0.00170773	5.02917e-05	0.0140372	0.0223973	0.00938356	0.000583766	0.0384654	0.00125282	0.00916949	4.25967e-05	0.00170717	0.00148823	0.210314
Control	0.000177399	9.03503e-05	9.48611e-05	0.0259478	0.000352069	0.0242559	8.88436e-05	0.000122851	0.0211455	0.00163446	0.00209848	9.9546e-05	0.000112659	9.16909e-05	0.000177974	0.000284865	0.0137952	0.000339333	0.0137771	0.00605995	0.00351074	0.00218957	0.0240627	0.00795786	0.0805064	0.000290286	0.000171812	0.00658338	0.000388061	0.000153022	0.0187908	0.000694923	0.000254699	0.00287048	0.0183534	0.000865337	0.00377983	9.27884e-05	0.0236267	0.00963671	0.0204124	0.0030788	0.022711	0.00138881	0.0242523	8.7421e-05	0.00160633	0.00256307	0.139938
Control + Mac	0.000155546	7.82693e-05	8.0979e-05	0.0067443	0.000307015	0.00634685	8.86161e-05	0.000104781	0.0405981	0.00127409	0.000756066	9.39422e-05	8.55384e-05	7.75628e-05	0.000155596	0.000250247	0.00435629	0.000312562	0.00431083	0.00295643	0.0026487	0.00173729	0.0127768	0.0587571	0.0338155	0.000233393	0.000151777	0.0445651	0.000382329	0.000105631	0.011696	0.000605632	0.000340171	0.00223528	0.0476216	0.000738244	0.00439046	7.75559e-05	0.0149514	0.00913406	0.0529725	0.00279603	0.0247916	0.000448161	0.0140301	7.74759e-05	0.000788002	0.0096013	0.0703484
LGG	0.000139236	5.25007e-05	6.28227e-05	0.00308517	0.000214804	0.0495334	5.23816e-05	7.85637e-05	0.0466185	0.00124283	0.0037423	7.05509e-05	6.37055e-05	5.79055e-05	0.000109951	0.000171744	0.00481529	0.000166212	0.00200119	0.0021154	0.0021756	0.00083495	0.001768	0.0258851	0.034356	0.000172127	0.000104624	0.00469421	0.000420347	0.00015821	0.00773707	0.000417967	0.000513523	0.00173282	0.0347857	0.000522382	0.00444855	5.7062e-05	0.0203322	0.00227268	0.0561382	0.00247228	0.0262997	0.000563171	0.00889421	5.23708e-05	0.00127823	0.0107019	0.0534541
LGG	0.000141658	7.03386e-05	7.48288e-05	0.010616	0.000283061	0.0206945	7.02853e-05	9.44198e-05	0.0510235	0.001309	0.00117409	7.7962e-05	7.91249e-05	7.20658e-05	0.000145864	0.000232732	0.0643128	0.000333027	0.0111153	0.00927721	0.00484125	0.00254952	0.0460163	0.0132949	0.0201229	0.000233156	0.000139335	0.0147814	0.000320182	0.000105162	0.0203551	0.000557646	0.000253372	0.00183698	0.0108861	0.000987954	0.00159743	6.98075e-05	0.0223476	0.00335558	0.0192253	0.00117134	0.00594597	0.00136547	0.0288855	7.01361e-05	0.000884753	0.00321728	0.0628039
LGG	0.000108539	5.24781e-05	5.62836e-05	0.0231879	0.000216606	0.0136556	5.12818e-05	7.61345e-05	0.026879	0.00620441	0.00224549	6.10685e-05	7.04071e-05	5.27612e-05	0.000118324	0.000170514	0.00410132	0.00169323	0.005617	0.00157888	0.0049112	0.00426509	0.00180162	0.107345	0.0596304	0.000181982	0.000101374	0.00436702	0.000324894	0.000106393	0.00745566	0.000416584	0.00026035	0.0026476	0.0443238	0.000584783	0.00179279	5.34194e-05	0.00328242	0.00755093	0.0581623	0.00144417	0.00853598	0.000777845	0.0224497	5.171e-05	0.00124542	0.00693763	0.215602
LGG + Mac	0.000105395	5.51883e-05	5.76407e-05	0.00215083	0.000215131	0.00383246	5.27934e-05	8.03048e-05	0.00700106	0.0010104	0.00267743	6.36434e-05	6.02359e-05	5.4372e-05	0.000107306	0.00017722	0.0404307	0.000426487	0.0172764	0.00152047	0.00229438	0.000787395	0.00605156	0.371621	0.00359634	0.000167275	0.000106656	0.0046052	0.000279794	8.39096e-05	0.00512061	0.000425075	0.000114115	0.00144566	0.121912	0.00103033	0.00160365	5.60104e-05	0.00379742	0.00328265	0.014282	0.00953863	0.00401406	0.000740839	0.0421931	5.33746e-05	0.00033363	0.000360298	0.00216714
LGG	0.000129377	6.51822e-05	6.69585e-05	0.00702801	0.000247075	0.0222645	6.19331e-05	8.4193e-05	0.0308417	0.0010567	0.00111856	6.95676e-05	7.67637e-05	6.18617e-05	0.000123495	0.000199828	0.00664862	0.000274486	0.00510935	0.00298624	0.00250301	0.000876778	0.00573486	0.126027	0.0109615	0.000194926	0.000124216	0.00871236	0.000314139	9.29283e-05	0.0138689	0.000489548	0.000167937	0.00202945	0.0829109	0.000614641	0.00662391	6.25998e-05	0.00862956	0.0078495	0.0125499	0.000908593	0.027633	0.00110943	0.0155579	6.23589e-05	0.000530183	0.00134941	0.183875
Control	0.000142373	7.21646e-05	7.85989e-05	0.00818219	0.000288915	0.00550212	7.83272e-05	9.84349e-05	0.0275525	0.00115339	0.00246552	8.93823e-05	8.14293e-05	7.13706e-05	0.000144341	0.000231186	0.0156276	0.000222483	0.00515381	0.000969211	0.00183145	0.0010229	0.000584054	0.0902981	0.02872	0.000225038	0.000139643	0.0293459	0.000329016	9.87918e-05	0.0384883	0.000565335	0.000157056	0.0164529	0.0935432	0.000713488	0.00589887	7.91322e-05	0.0141757	0.0104587	0.00945737	0.00178054	0.0142117	0.00192184	0.0260677	7.42427e-05	0.000879796	0.000489384	0.00592387
Control	0.000113256	5.5403e-05	6.96772e-05	0.00348925	0.000219037	0.0258825	7.76001e-05	8.47551e-05	0.0184034	0.00145429	0.00249001	6.59116e-05	6.54807e-05	5.516e-05	0.000110254	0.000177652	0.0122173	0.000243266	0.0232358	0.00243176	0.0032925	0.000937003	0.0040362	0.0846311	0.0388071	0.000378209	0.000108501	0.00317413	0.000315933	9.51578e-05	0.00528051	0.000432073	0.00032207	0.00160884	0.00246341	0.000653517	0.00268817	5.65642e-05	0.0021237	0.00301859	0.0725354	0.00228485	0.0366206	0.00341953	0.0321804	5.53184e-05	0.000342108	0.0142518	0.0522043
LGG + Pen	0.000127374	6.43199e-05	6.45152e-05	0.00184698	0.000258026	0.00818343	6.20475e-05	9.29111e-05	0.0147928	0.000903746	0.00144528	7.82035e-05	6.97852e-05	6.06038e-05	0.00012341	0.000197008	0.00678982	0.000263469	0.0059565	0.00267569	0.00202917	0.0013393	0.0068997	0.0961423	0.0027322	0.000195316	0.000121555	0.009092	0.000330824	8.11658e-05	0.0140107	0.000478135	0.000218389	0.0020806	0.00297295	0.000614852	0.00172711	6.34792e-05	0.00145222	0.0197951	0.0202242	0.000821167	0.0219475	0.000736366	0.0123213	6.0421e-05	0.000783051	0.00315501	0.292332
LGG	0.000120696	5.99155e-05	6.25239e-05	0.00291483	0.000239455	0.0134584	6.07548e-05	0.000229162	0.0413258	0.00103879	0.00360387	7.01171e-05	6.5775e-05	5.8187e-05	0.000128961	0.000190035	0.00589315	0.000242248	0.00619815	0.00211704	0.00239011	0.00109333	0.00344123	0.0704867	0.0879027	0.000198929	0.000120598	0.00876427	0.0005405	8.62741e-05	0.00775143	0.000466215	0.00023366	0.00184351	0.0340107	0.000601409	0.00224916	6.28602e-05	0.00414236	0.0127962	0.0394017	0.00126945	0.0177162	0.000464868	0.0101821	5.96154e-05	0.0010247	0.00408255	0.150182
LGG + Pen	0.000135891	6.47923e-05	7.89958e-05	0.0022692	0.000244459	0.0133263	6.01952e-05	9.93543e-05	0.0299105	0.00108548	0.000917162	7.56026e-05	7.05481e-05	6.18575e-05	0.000131017	0.000199535	0.0166077	0.0003321	0.00199609	0.00440166	0.00183255	0.00241722	0.0216551	0.12799	0.086732	0.00021611	0.000121628	0.00430693	0.000330844	0.000125068	0.00410398	0.000474691	0.00026706	0.0188763	0.0335959	0.000628707	0.00293128	7.01706e-05	0.00279427	0.00797958	0.0150013	0.00170549	0.0443865	0.0039278	0.0643962	5.97884e-05	0.0023073	0.00464405	0.0351486
LGG	0.000159522	8.3979e-05	8.74757e-05	0.00402169	0.000321156	0.00909907	8.2236e-05	0.000116034	0.0190821	0.00136728	0.00106286	9.22941e-05	0.000125266	8.35593e-05	0.000155038	0.000274579	0.029432	0.000301503	0.0104926	0.00270591	0.00232945	0.00141154	0.0128482	0.0853079	0.0417563	0.000280026	0.000153479	0.00543358	0.000532443	0.000130675	0.0115266	0.000617384	0.000245857	0.00352028	0.0112263	0.00093712	0.00302706	9.24328e-05	0.0138644	0.011414	0.0418288	0.00133724	0.0241129	0.00125284	0.0156655	7.89017e-05	0.000495895	0.00290569	0.0518306
LGG + Pen	0.00013236	6.71542e-05	7.07932e-05	0.0109481	0.000260964	0.0132526	6.67198e-05	0.000100245	0.0381406	0.00120274	0.000820877	8.41941e-05	8.48989e-05	6.33268e-05	0.000129067	0.000209689	0.0260483	0.000423926	0.0216546	0.00339499	0.00243807	0.00533321	0.0143503	0.233773	0.00670954	0.000202962	0.00012247	0.00703408	0.00055746	0.00024817	0.0121885	0.000501004	0.000268148	0.00224361	0.0168653	0.000704539	0.00259913	7.31799e-05	0.00165604	0.00589408	0.0246561	0.00314288	0.0130928	0.00133095	0.0382932	6.25834e-05	0.000402279	0.00467448	0.0943913
LGG	0.000160141	8.37005e-05	8.72934e-05	0.0119221	0.000315364	0.0115981	7.95072e-05	0.000110352	0.0163332	0.0012524	0.00203118	0.000107375	8.86984e-05	7.89727e-05	0.000160164	0.000263134	0.0122283	0.00286464	0.00354959	0.00280354	0.00273168	0.00145709	0.010702	0.103169	0.0142401	0.000246555	0.000154956	0.0172195	0.000474569	0.000114895	0.0160984	0.000628668	0.000161767	0.00315714	0.0245894	0.00121445	0.00221278	8.24792e-05	0.0260506	0.0253387	0.0303717	0.00261047	0.0209237	0.00105181	0.0125972	7.79023e-05	0.000502547	0.000586901	0.0821332
LGG	0.000119303	5.34909e-05	5.87657e-05	0.0138284	0.000209537	0.0359832	5.40638e-05	7.5602e-05	0.0103478	0.00153664	0.0058233	6.14774e-05	8.64189e-05	5.3101e-05	0.000108783	0.000179317	0.0839236	0.000528285	0.0327958	0.00687772	0.00297496	0.00200255	0.0249114	0.0562543	0.0984288	0.000204562	0.000108879	0.00734449	0.000391968	0.000130485	0.0114595	0.000430796	0.000126086	0.00157072	0.0132849	0.000526512	0.00148158	5.58952e-05	0.0177386	0.0524387	0.0572723	0.000506019	0.00521141	0.000789705	0.0177841	5.38484e-05	0.00161069	0.000620067	0.0158234
Control + Mac	0.00012531	6.89291e-05	6.70847e-05	0.0253612	0.000253819	0.0130767	6.31886e-05	9.05975e-05	0.0204494	0.00119951	0.00108802	8.42454e-05	7.37831e-05	6.48146e-05	0.000126839	0.000206483	0.00378231	0.00024604	0.00386791	0.00273979	0.00166932	0.00118134	0.00659228	0.0521637	0.0378728	0.000214585	0.000124602	0.00542702	0.000311252	9.8927e-05	0.0348035	0.000504868	0.000134789	0.00524085	0.102292	0.000642999	0.00553433	7.67413e-05	0.0419093	0.0108496	0.0114336	0.00142339	0.0141128	0.00082999	0.0239175	6.52661e-05	0.000383888	0.000434551	0.0438716
Control	0.000173758	5.35198e-05	6.19959e-05	0.00558461	0.000214881	0.00723417	5.51358e-05	9.57676e-05	0.0236523	0.00110999	0.003164	7.04186e-05	6.76807e-05	5.41485e-05	0.000117427	0.00018	0.0109624	0.000167819	0.00918204	0.00188747	0.00156407	0.00199036	0.0112539	0.00742687	0.0350682	0.000166912	0.000106067	0.0161639	0.000414312	0.000108359	0.0100989	0.000419032	0.000255623	0.00309626	0.00704667	0.000561929	0.00407341	6.74146e-05	0.00879537	0.00790879	0.0386613	0.00212083	0.0206989	0.00190997	0.0115258	5.31165e-05	0.00452298	0.00837147	0.0889946
LGG	0.000172028	6.42037e-05	8.01353e-05	0.00309855	0.000256561	0.0139199	6.20616e-05	9.12043e-05	0.0979046	0.00120463	0.00423559	8.16479e-05	8.3934e-05	6.18175e-05	0.00012742	0.000211016	0.0080516	0.000254959	0.0076707	0.00192018	0.0018456	0.00105284	0.00233583	0.063601	0.113169	0.000199842	0.00012118	0.00579111	0.000318372	0.000135555	0.00817484	0.000486366	0.000320114	0.001932	0.0021026	0.000632467	0.00349324	6.4461e-05	0.00414624	0.002645	0.0489945	0.00256244	0.0353198	0.00213946	0.0326126	6.46713e-05	0.000398514	0.0122675	0.0750974
Control + Mac	0.000108391	4.67086e-05	4.85017e-05	0.0149558	0.000186479	0.0144557	4.54533e-05	8.47157e-05	0.0339177	0.000760717	0.000485438	5.88612e-05	7.64894e-05	4.62247e-05	8.89637e-05	0.000159375	0.00272322	0.00035426	0.0121871	0.00137446	0.00188011	0.000678906	0.000571737	0.320469	0.00779661	0.000145375	8.99927e-05	0.00413446	0.000227258	0.000107613	0.0117106	0.000360211	0.000133089	0.00308326	0.00888271	0.000459056	0.00144651	6.01035e-05	0.0222902	0.00104271	0.035234	0.00201105	0.00409847	0.000326438	0.0222234	4.76017e-05	0.000287866	0.000811145	0.00211274
LGG	0.000109801	5.55601e-05	6.31741e-05	0.00541941	0.000195157	0.00335717	4.85441e-05	0.000115938	0.0532546	0.00159658	0.00117991	7.84869e-05	6.279e-05	4.90083e-05	0.000105232	0.00019385	0.00187253	0.000208723	0.00236607	0.00116645	0.00114819	0.0011904	0.00287998	0.0223905	0.0432033	0.000156454	9.43256e-05	0.0216533	0.000476345	9.14483e-05	0.0117547	0.000373306	0.000264904	0.0035592	0.0215361	0.000556108	0.00229439	6.0508e-05	0.0170791	0.00687944	0.0291506	0.00352261	0.0238164	0.00207106	0.0282137	4.85416e-05	0.000512689	0.00406801	0.183971
LGG	0.000207732	7.42374e-05	8.03189e-05	0.00803793	0.000287176	0.0199295	8.30756e-05	0.000115223	0.0692444	0.00146181	0.00297519	9.60844e-05	8.35479e-05	7.52101e-05	0.00016004	0.00026483	0.0101412	0.000349879	0.00850165	0.00295341	0.00440346	0.00194228	0.00749952	0.0338268	0.14149	0.000235606	0.000143974	0.00296466	0.000691902	0.000121679	0.0061789	0.000574002	0.000216069	0.00234217	0.00554367	0.000708559	0.0036089	7.5167e-05	0.0739956	0.00201023	0.023728	0.00212064	0.003936	0.000580696	0.00816458	7.31164e-05	0.00267599	0.0018483	0.0552131
LGG	8.649e-05	4.23737e-05	4.53303e-05	0.00331154	0.0001658	0.0336808	4.19357e-05	7.8606e-05	0.0247399	0.00195077	0.00197929	5.93904e-05	9.7036e-05	4.08778e-05	8.55612e-05	0.000140934	0.0224116	0.000786782	0.00194207	0.00312291	0.00311415	0.00243367	0.00971355	0.0342101	0.0367009	0.000153577	7.91908e-05	0.0125779	0.000279851	9.88204e-05	0.017133	0.00032446	0.000122901	0.00147511	0.00860045	0.000860344	0.00140646	4.53685e-05	0.0111125	0.0132215	0.0194062	0.000983764	0.0113428	0.000862548	0.01556	4.49851e-05	0.000519479	0.000927176	0.0449339
LGG	0.000147666	7.3634e-05	8.36558e-05	0.00350307	0.000295953	0.0263564	7.61892e-05	0.000124315	0.0225071	0.00154583	0.00314237	9.20864e-05	8.77494e-05	7.51355e-05	0.000149138	0.000243298	0.023603	0.000553406	0.0112675	0.00709337	0.00441775	0.00258518	0.0436194	0.249529	0.0021291	0.000328366	0.000146755	0.00790139	0.000399295	0.000133762	0.0304602	0.000579332	0.000236397	0.00213685	0.0128492	0.000924284	0.00187945	7.4297e-05	0.00448901	0.0181672	0.0151278	0.00189128	0.0237103	0.00187949	0.0326847	7.17638e-05	0.000470293	0.00290104	0.00230657
LGG + Mac	0.000157304	7.91335e-05	8.02374e-05	0.0122404	0.00030272	0.0132121	7.37369e-05	0.000142305	0.0602481	0.00116666	0.00102048	9.7095e-05	9.0156e-05	7.85376e-05	0.00015111	0.000239822	0.0516166	0.000268211	0.011676	0.00555154	0.00218727	0.00234734	0.0383186	0.00702092	0.0126639	0.000231323	0.00015253	0.0315469	0.000360355	0.000123057	0.0155295	0.000597698	0.000145109	0.00202181	0.0267811	0.00079685	0.0024846	7.2902e-05	0.0611074	0.00466412	0.0130765	0.00847122	0.00882727	0.000966341	0.0727394	7.38332e-05	0.000457854	0.000474829	0.0421237
Control	0.000189793	9.31842e-05	0.000102974	0.00540504	0.000372141	0.00662784	9.3148e-05	0.00013825	0.0223806	0.00149524	0.00355441	0.000114538	0.000114882	9.23126e-05	0.00019535	0.000307452	0.012462	0.00042408	0.00349864	0.0035857	0.00269587	0.00232593	0.0190512	0.159887	0.0195152	0.000349559	0.000185679	0.0121854	0.000416017	0.000173267	0.0279957	0.000734278	0.000330595	0.00666568	0.0156958	0.00103108	0.00388966	0.000109682	0.017752	0.00663341	0.0145562	0.00162061	0.0194484	0.00180207	0.0319176	9.65095e-05	0.00174911	0.00357963	0.0764983
LGG	9.70124e-05	5.05631e-05	5.74654e-05	0.0180902	0.000187439	0.0199879	4.75681e-05	9.75624e-05	0.0223106	0.00101126	0.00152916	6.1109e-05	7.48259e-05	4.76816e-05	9.3647e-05	0.000174156	0.0179723	0.000259042	0.00662514	0.00738838	0.00165206	0.00144602	0.015055	0.0367899	0.0137648	0.000195276	8.999e-05	0.0138729	0.000313899	8.5359e-05	0.0300022	0.000362175	0.000183438	0.00183191	0.0224363	0.000525384	0.00231192	5.16767e-05	0.0485518	0.0168471	0.0294935	0.000987374	0.0175712	0.000827186	0.0119753	4.66843e-05	0.000303039	0.00211182	0.0825711
LGG + Pen	9.39835e-05	4.69677e-05	5.32535e-05	0.0135584	0.000193255	0.0486118	4.59446e-05	6.62326e-05	0.0318994	0.0020352	0.0208321	6.43893e-05	5.80983e-05	4.65377e-05	9.96054e-05	0.0001615	0.0198922	0.00121568	0.00310861	0.00647195	0.00157562	0.00137914	0.0179635	0.043656	0.0108481	0.000186291	0.000100494	0.00702396	0.000280249	0.000141415	0.0175402	0.000384266	0.000103486	0.00202235	0.191352	0.00048716	0.00201935	5.1269e-05	0.0332995	0.00320565	0.052856	0.00292939	0.0133395	0.00086576	0.023159	4.87055e-05	0.00062875	0.000327511	0.0109485
LGG	5.89306e-05	3.0271e-05	3.47082e-05	0.0184482	0.00011439	0.0125347	3.16296e-05	6.25788e-05	0.00674221	0.000869977	0.00151877	3.84946e-05	6.27032e-05	2.95897e-05	5.54485e-05	0.000103427	0.0227865	0.00127114	0.00573634	0.00189355	0.00203316	0.00240613	0.00381347	0.191487	0.03644	0.000114088	5.48855e-05	0.00787488	0.000196132	6.97174e-05	0.019632	0.000219382	0.000125442	0.000929936	0.0157031	0.000313751	0.00196139	3.20429e-05	0.0289914	0.01102	0.0323119	0.000514532	0.0112101	0.000832614	0.0139121	2.94686e-05	0.000213775	0.00172293	0.0896888
LGG + Pen	8.5046e-05	4.60389e-05	5.30412e-05	0.0302715	0.000165416	0.0172869	4.19301e-05	9.5375e-05	0.0140216	0.00103405	0.00181783	5.87633e-05	5.51498e-05	4.16488e-05	8.57839e-05	0.000142844	0.00471539	0.00310515	0.00629298	0.00192692	0.00276321	0.000808863	0.00368694	0.165111	0.0048118	0.000140179	8.31113e-05	0.012535	0.000356134	8.83927e-05	0.0453129	0.000321191	0.000135309	0.0013114	0.0132362	0.00071975	0.00193905	4.30324e-05	0.0176748	0.0355861	0.0259176	0.000601275	0.0184136	0.00181207	0.0196002	4.15194e-05	0.000683021	0.0013551	0.0592288
Control + Pen	0.000171376	7.64274e-05	8.24906e-05	0.0100539	0.000287288	0.0180933	7.94603e-05	0.000105673	0.0223158	0.00129696	0.00238796	9.39657e-05	7.9753e-05	7.35216e-05	0.000142593	0.000233599	0.00843472	0.000403108	0.0114851	0.00408995	0.00240902	0.00530025	0.0102723	0.0554922	0.26733	0.000224032	0.00014168	0.0085648	0.00055846	0.000136497	0.0120282	0.000580295	0.000305077	0.00211835	0.132339	0.000690656	0.00280435	7.52397e-05	0.0348301	0.00222317	0.00972226	0.00345955	0.0100582	0.00100894	0.0134655	7.37059e-05	0.000446062	0.00406669	0.00783899
LGG	0.000110364	6.22324e-05	7.07604e-05	0.0107647	0.000213812	0.0141865	5.3426e-05	9.99824e-05	0.0262667	0.00111958	0.00211664	6.81833e-05	6.51667e-05	5.23313e-05	0.000105063	0.000198396	0.00735125	0.000314871	0.00594493	0.00444014	0.0016832	0.00154067	0.018119	0.0861133	0.0167788	0.00017032	0.000100637	0.0174367	0.000264879	9.52663e-05	0.0144942	0.0004058	0.000159142	0.00190067	0.100105	0.000572502	0.00517847	5.85568e-05	0.0329818	0.0085735	0.0165862	0.00136119	0.023978	0.00263219	0.0157978	5.1407e-05	0.000601993	0.00135113	0.0892423
Control	8.05077e-05	4.13642e-05	4.50289e-05	0.00885912	0.000150646	0.0203639	3.76392e-05	8.19725e-05	0.0184852	0.000904375	0.00113671	5.27373e-05	6.4004e-05	3.8876e-05	7.24238e-05	0.000137267	0.0155581	0.000249394	0.00349896	0.00252771	0.00112282	0.000816181	0.00662119	0.0982355	0.0103796	0.000122478	7.24578e-05	0.0198592	0.000261974	9.84475e-05	0.0199458	0.000287336	0.000165308	0.00180225	0.00949679	0.00046421	0.00266141	4.37347e-05	0.014075	0.011699	0.0248652	0.00108882	0.0312933	0.00101268	0.0342721	3.6213e-05	0.000289265	0.00233373	0.117894
LGG + Mac	0.00013144	6.82211e-05	8.17954e-05	0.0418076	0.000261177	0.0206077	6.48515e-05	0.000187748	0.034187	0.00177193	0.00402829	8.89135e-05	0.000114274	7.63831e-05	0.000132676	0.000212091	0.0669399	0.000293812	0.0109891	0.00288295	0.00245855	0.00156209	0.0190787	0.00622264	0.00670626	0.000201306	0.000130601	0.0116277	0.0007102	0.000139373	0.0304444	0.000510789	0.00027659	0.00209424	0.0100402	0.00241458	0.00275276	6.51853e-05	0.0068938	0.00440873	0.0131321	0.0017485	0.0104974	0.00200518	0.0710431	6.23832e-05	0.000428757	0.00389698	0.0366667
Control	0.000217956	0.000109312	0.000104569	0.00253782	0.000371524	0.00288551	0.000107578	0.000161379	0.0307269	0.00180052	0.00402304	0.000130757	0.000104639	9.70762e-05	0.00019121	0.000317204	0.016906	0.000321412	0.0126772	0.00121126	0.00228511	0.000906675	0.0040215	0.13916	0.0748714	0.000281907	0.000185473	0.0150449	0.000671734	0.000146023	0.00770236	0.000748671	0.000351917	0.00550448	0.00697666	0.00101056	0.0063269	0.000110925	0.0132332	0.0107143	0.0173266	0.0022472	0.023825	0.00145483	0.0210432	9.1698e-05	0.000533373	0.004135	0.0891822
LGG	0.000170908	8.9863e-05	9.64877e-05	0.00384886	0.000356562	0.00968656	0.000100013	0.000173229	0.022331	0.00153491	0.00100917	0.000112299	0.000113596	8.88047e-05	0.000179476	0.00028799	0.0166296	0.00034321	0.016479	0.00167639	0.00239605	0.000936577	0.00364756	0.14342	0.0188162	0.000269666	0.000172372	0.0109576	0.000405687	0.0001862	0.0104892	0.000702735	0.000338683	0.00740357	0.0114037	0.000963619	0.0025131	0.000101256	0.0219589	0.00467733	0.0137377	0.00230894	0.0257163	0.00113738	0.0232332	8.63804e-05	0.000568549	0.00465646	0.00299639
LGG	0.000206878	9.85704e-05	9.9153e-05	0.00109475	0.000394499	0.0255522	9.90244e-05	0.000122288	0.0168296	0.00193907	0.00229028	0.000112687	0.000103097	9.74939e-05	0.00020231	0.000306741	0.0433653	0.00048339	0.00753499	0.00819152	0.00442558	0.00242534	0.0325548	0.17231	0.0176606	0.000360428	0.000195486	0.00501765	0.00043712	0.000127803	0.00686495	0.000776799	0.000287528	0.00327261	0.00982164	0.000946851	0.00226267	9.50851e-05	0.0121635	0.00138354	0.0163374	0.000981922	0.00693789	0.000810877	0.01576	9.92617e-05	0.00454645	0.00276672	0.0609624
LGG + Mac	0.000219264	0.000110115	0.000112945	0.00134546	0.000446185	0.00770262	0.00011806	0.000132153	0.0362648	0.00160609	0.00278688	0.000123777	0.000111205	0.000115629	0.000222672	0.000341411	0.0364895	0.000329757	0.00197989	0.00143995	0.00251724	0.00101769	0.0117271	0.3216	0.0355309	0.000336077	0.000222617	0.00500452	0.000584354	0.000190224	0.00432706	0.000871739	0.000221626	0.00372053	0.0282258	0.00106619	0.0041101	0.000110385	0.00434825	0.00173888	0.0206483	0.00536506	0.0193747	0.000886727	0.142896	0.000112744	0.000618887	0.000730189	0.00302669
LGG	0.000265545	0.000128158	0.000210016	0.00380169	0.00052296	0.0171913	0.000136795	0.000174653	0.0216794	0.00208928	0.00220408	0.000156417	0.000134538	0.000130457	0.000269098	0.000394637	0.00546142	0.000347867	0.00258815	0.00444574	0.00326725	0.00119613	0.00292525	0.132238	0.0211838	0.000395648	0.000259473	0.0169068	0.000714454	0.000160444	0.0391839	0.00104658	0.000353598	0.0040453	0.0112799	0.00127576	0.00371061	0.000149853	0.0157547	0.0113495	0.0226284	0.00158125	0.0183961	0.00129407	0.0278974	0.000131743	0.00154378	0.00356241	0.0863303
Control + Mac	0.000185779	8.23427e-05	8.41282e-05	0.00256499	0.000332054	0.0091563	8.1275e-05	0.000112746	0.0126895	0.00131674	0.00406138	9.24774e-05	0.000123623	8.01305e-05	0.000167861	0.000263869	0.00215754	0.000209319	0.00225254	0.00181698	0.00208568	0.000762167	0.0017579	0.0526305	0.0549792	0.000262627	0.000161411	0.00465835	0.000469655	0.000109248	0.0104249	0.000644608	0.000210658	0.00237696	0.130183	0.000789639	0.00173049	8.89978e-05	0.00662376	0.0134424	0.0118667	0.000691119	0.0168642	0.000558325	0.0157989	8.13353e-05	0.00204988	0.00210124	0.139043
Control	0.000257279	0.000122949	0.000129505	0.00138478	0.000928876	0.0178013	0.00012562	0.000181697	0.0125538	0.00228244	0.00197115	0.000137596	0.000144596	0.000118102	0.000253512	0.000382103	0.0112878	0.000421925	0.0069012	0.00473387	0.00345565	0.00169185	0.00801194	0.208741	0.0826852	0.000423248	0.000243581	0.0106403	0.000755234	0.000160409	0.0190918	0.000998618	0.0003421	0.0034349	0.057006	0.00129376	0.00291543	0.000130374	0.0109325	0.0139366	0.0190294	0.00110403	0.0221712	0.000733504	0.0293455	0.0001227	0.00250426	0.00328684	0.0107524
LGG	0.000251585	0.000120284	0.00012941	0.00311534	0.000499958	0.0205554	0.000124549	0.000158456	0.017803	0.00216599	0.00223017	0.000139898	0.000146158	0.000125	0.00026949	0.000369754	0.00718698	0.0011139	0.00450187	0.00428203	0.00459765	0.00316705	0.00896061	0.095202	0.0306678	0.000416219	0.000254017	0.0106111	0.00056558	0.000133893	0.0137946	0.000993554	0.000321658	0.00670217	0.00891718	0.00124674	0.00234725	0.000146744	0.00707785	0.00711508	0.0279815	0.00139197	0.0178454	0.00226516	0.0211098	0.000126835	0.00498726	0.00287469	0.0607027
LGG	0.000299312	0.000143169	0.00014159	0.00570404	0.000564017	0.00850768	0.000139729	0.000166455	0.0431726	0.00242897	0.0126558	0.000159025	0.000235273	0.000142756	0.000330792	0.000442085	0.00335894	0.00103203	0.00490233	0.00327858	0.00313679	0.00241806	0.00524878	0.0726004	0.154804	0.000497687	0.000280642	0.00745734	0.000634656	0.0001876	0.00902596	0.00112663	0.000389005	0.00404337	0.0309358	0.00142029	0.00473868	0.000143503	0.0220937	0.00358032	0.0487108	0.00166569	0.0120756	0.000931106	0.0198097	0.000138074	0.0203884	0.00393358	0.0459897
LGG + Pen	0.000319396	0.000160615	0.000163152	0.00458085	0.000618393	0.00429773	0.000153492	0.000165176	0.0272424	0.00206066	0.00189022	0.000165758	0.000152107	0.000155024	0.000316038	0.000489099	0.00243274	0.00037824	0.00187498	0.00160654	0.00282647	0.00117813	0.000926953	0.0504305	0.348964	0.000466414	0.000310152	0.00875239	0.000657137	0.000176992	0.0104379	0.00123744	0.000393026	0.0045956	0.0155963	0.00151159	0.00266084	0.000171056	0.00644776	0.0102474	0.0219267	0.00158907	0.0180325	0.00182608	0.0208402	0.000152814	0.00115389	0.00268404	0.0254981
Control + Mac	0.000277657	0.000143901	0.000146192	0.0126769	0.000568318	0.0225908	0.000145239	0.000160246	0.0205431	0.00234653	0.00168427	0.000159133	0.000146174	0.000145135	0.000287387	0.000437028	0.0218244	0.000611217	0.0294882	0.0134963	0.00446811	0.00209925	0.0133613	0.215031	0.0289253	0.000489909	0.000283379	0.00355333	0.00106148	0.000178454	0.00674922	0.00114709	0.000276848	0.00381989	0.0110865	0.00161536	0.00329932	0.000144206	0.0210593	0.00609435	0.0403514	0.0134278	0.0498074	0.00133517	0.13146	0.000146336	0.000814066	0.000808593	0.00308142
LGG	0.00032748	0.000158238	0.000168365	0.00360847	0.000641484	0.0142606	0.000153158	0.00018371	0.0192285	0.00259785	0.00287029	0.000184497	0.000164535	0.000168965	0.000315286	0.000486198	0.00462729	0.0013734	0.00454736	0.00465064	0.00418623	0.001496	0.00316607	0.0856363	0.0571176	0.00049481	0.000311381	0.0164924	0.000799904	0.0001865	0.0146062	0.00128413	0.000420104	0.00437927	0.032711	0.00166893	0.00366262	0.000159327	0.0268749	0.0144074	0.0261071	0.00133135	0.0162393	0.00190116	0.0185503	0.000164008	0.002435	0.00362012	0.0462425
LGG + Pen	0.000253578	0.000122959	0.000130575	0.00241796	0.000446136	0.00467582	0.000117688	0.00015424	0.0293109	0.00164967	0.00164601	0.000141461	0.000132265	0.000111718	0.00024419	0.000380126	0.00158894	0.000294445	0.00151223	0.000856847	0.00194346	0.000729253	0.000404683	0.0111669	0.1304	0.000368212	0.00022428	0.0229517	0.0005836	0.000145955	0.0106907	0.000909008	0.000579997	0.00331665	0.00533986	0.00115971	0.00245317	0.000131643	0.00252416	0.00238655	0.0642279	0.00278405	0.0294719	0.00162564	0.0213363	0.00011586	0.000621921	0.00974199	0.0742609
LGG + Pen	0.000244096	0.000117568	0.000122313	0.0120951	0.000464567	0.021174	0.000107277	0.000131649	0.0133428	0.00249887	0.00680324	0.000133182	0.000115498	0.000118331	0.000234679	0.000369307	0.00292844	0.000301903	0.00511916	0.00437524	0.00273013	0.0024078	0.00988529	0.0332465	0.159763	0.000340652	0.000229914	0.00548572	0.000651773	0.0001725	0.00971243	0.000932414	0.000354443	0.00327423	0.201461	0.00246237	0.00251843	0.000117169	0.0455519	0.00373133	0.0258445	0.00259376	0.00690922	0.00121185	0.0181018	0.000117526	0.0032107	0.00446257	0.0116113
LGG	0.000225898	0.000111335	0.000109531	0.00196158	0.000433074	0.0146004	0.00011375	0.000139091	0.0169227	0.00172699	0.00159156	0.0001263	0.000117206	0.000106354	0.000211953	0.00033377	0.0217214	0.000881514	0.00978831	0.00466838	0.0034368	0.00196329	0.0190396	0.156121	0.0158003	0.000354373	0.000225709	0.0151602	0.000690702	0.000129972	0.0106034	0.000857966	0.00034774	0.00314295	0.00361574	0.00106324	0.00243538	0.000114846	0.00213018	0.00472656	0.0446603	0.00275846	0.0244115	0.00140814	0.0213682	0.000110294	0.00187193	0.00391098	0.0317363
Control	0.000167534	9.09165e-05	9.45524e-05	0.00230183	0.000327907	0.0119801	8.69485e-05	0.00012797	0.0594325	0.00232644	0.00117543	0.000103608	9.13254e-05	8.00912e-05	0.000176693	0.000272594	0.0101027	0.000383125	0.00845922	0.00355128	0.00289789	0.0016238	0.00463298	0.0745176	0.045459	0.000254049	0.000167351	0.0199876	0.000401338	0.000122674	0.019957	0.000670641	0.000168258	0.00570271	0.002344	0.000858777	0.00356824	9.81999e-05	0.00215416	0.0084381	0.02069	0.00254506	0.0575333	0.00285609	0.0216924	8.56108e-05	0.00330526	0.000501127	0.0769939
LGG + Mac	0.000187478	0.000101572	9.2919e-05	0.0103607	0.000361901	0.0295743	9.5723e-05	0.000154903	0.0151614	0.00128664	0.00147558	0.000129881	0.000181401	9.25718e-05	0.00018385	0.00027954	0.0143723	0.00275919	0.00856292	0.00140451	0.00219754	0.000773164	0.00453326	0.0568185	0.00807775	0.000313456	0.000179324	0.0167699	0.000417472	0.000144082	0.0385656	0.000714239	0.000177328	0.00278873	0.0386973	0.00097301	0.00256645	9.69519e-05	0.0377662	0.0338002	0.0344034	0.00343263	0.0284394	0.00110902	0.0295517	8.81802e-05	0.000888328	0.000498244	0.0270614
LGG	0.000150848	6.5435e-05	5.929e-05	0.00258561	0.000203215	0.0150956	5.75153e-05	0.000100872	0.017206	0.00128358	0.00196665	6.34225e-05	5.51977e-05	4.93023e-05	0.000104575	0.000159155	0.0121131	0.000229748	0.0103535	0.00240147	0.00141985	0.000952687	0.00658668	0.0689354	0.0275087	0.000148915	9.31459e-05	0.0132066	0.000487683	7.34618e-05	0.0145939	0.000410766	0.00019699	0.00169238	0.0531965	0.000526632	0.00269285	5.82303e-05	0.0328202	0.00241112	0.0671833	0.00239055	0.0144455	0.000843169	0.0423816	5.05806e-05	0.00200198	0.00295335	0.0950537
Control + Mac	0.000171942	9.72025e-05	8.90477e-05	0.00474068	0.000346442	0.00343853	8.58812e-05	0.000172162	0.0536092	0.00130603	0.00234969	0.00010887	0.000104669	8.4188e-05	0.00016707	0.000271857	0.0303537	0.000436206	0.00981982	0.00340287	0.00239152	0.00233485	0.0234884	0.147605	0.036855	0.000250622	0.000171076	0.00862916	0.000423569	0.00012227	0.0154206	0.000680747	0.000171457	0.0027073	0.0146431	0.000900001	0.00318855	8.61541e-05	0.0290164	0.00565895	0.0274017	0.00731575	0.0213351	0.000453746	0.0270142	8.94716e-05	0.000494225	0.000561766	0.0100647
LGG	0.000225888	0.0001196	0.000118595	0.00796862	0.000459381	0.0226545	0.000112578	0.000148224	0.0254162	0.00186456	0.0032692	0.000131535	0.000217473	0.00011435	0.000231667	0.000353366	0.0658638	0.000403177	0.00389221	0.00698835	0.00436106	0.00272278	0.0405392	0.0118828	0.0321405	0.000369329	0.000228988	0.0124714	0.000488735	0.000167055	0.0607857	0.00090015	0.000227964	0.00412143	0.0181604	0.00473721	0.00359892	0.000118527	0.00642343	0.0165176	0.0181305	0.00127609	0.022786	0.00116302	0.0267749	0.000111531	0.000621126	0.000696589	0.0452997
Control + Pen	0.000271407	0.000134696	0.000140606	0.00601792	0.000533568	0.0170133	0.000142846	0.000160744	0.0291507	0.00385413	0.0108673	0.000139657	0.00014489	0.000136957	0.000267733	0.000409427	0.0419282	0.000210729	0.00260223	0.00242926	0.00319156	0.00121818	0.0118927	0.00329553	0.178478	0.000422071	0.000267782	0.00575491	0.000885687	0.000182476	0.00877152	0.0010688	0.000309384	0.00457913	0.0232894	0.00128796	0.00309582	0.000139426	0.0251484	0.00503715	0.0692857	0.00193887	0.0371273	0.000981898	0.0199623	0.000137855	0.000760755	0.00157803	0.0508266
LGG	0.00017448	8.68975e-05	8.89436e-05	0.00362637	0.000339939	0.00676974	8.56384e-05	0.000125915	0.0430699	0.00163827	0.00356614	9.97469e-05	8.85048e-05	8.69804e-05	0.000183222	0.000273984	0.00238587	0.00030005	0.0027065	0.00355475	0.0024278	0.00164079	0.0133082	0.0266992	0.0359707	0.000296055	0.000176891	0.00831013	0.000510759	0.000103924	0.0126207	0.000687033	0.000302544	0.00255051	0.0109934	0.000859104	0.00216341	8.79245e-05	0.010372	0.017831	0.0460379	0.0013726	0.023377	0.000818045	0.0168065	9.04281e-05	0.000826626	0.00427987	0.202089
LGG	0.000250012	0.000111219	0.000112665	0.00243318	0.000438512	0.00255287	0.000109146	0.000150371	0.0220461	0.00187525	0.00223049	0.000123585	0.000116824	0.000110592	0.000220187	0.000342748	0.00309825	0.000350478	0.00363613	0.00144177	0.00208878	0.000959494	0.00172933	0.0394821	0.0577972	0.000329264	0.000214541	0.0182066	0.000492969	0.00014287	0.0254202	0.000875326	0.000317805	0.00296312	0.00505556	0.00205256	0.00377853	0.000109218	0.0110132	0.0059417	0.0178201	0.00123745	0.0135489	0.00121977	0.0141983	0.000110851	0.00237403	0.00356582	0.199454
Control + Pen	0.000166493	9.06311e-05	8.63403e-05	0.00276781	0.000342725	0.00902404	9.0705e-05	0.000129735	0.0110243	0.00173718	0.00194494	9.84936e-05	9.76535e-05	8.64616e-05	0.000170963	0.00026068	0.0380488	0.000359144	0.00604769	0.00151115	0.00287876	0.000825847	0.000321197	0.278588	0.0110959	0.000258649	0.000166602	0.00997951	0.000933159	0.000366136	0.0569514	0.00066928	0.000418839	0.00264993	0.010188	0.00087509	0.00308899	9.9111e-05	0.0171764	0.00190037	0.0170494	0.00333472	0.0093238	0.000502603	0.0634275	8.32729e-05	0.000502058	0.0161936	0.0029342
LGG + Pen	0.000246624	0.000116868	0.000117639	0.00109201	0.000463458	0.00696082	0.000113314	0.00016234	0.0149125	0.00177504	0.00141303	0.000132037	0.000121082	0.000114257	0.000230406	0.000359265	0.0345329	0.00311762	0.0226191	0.00577302	0.00354325	0.00288433	0.0366742	0.228345	0.0307659	0.000366826	0.00023342	0.0102515	0.000546249	0.000146362	0.00839972	0.000911372	0.0002989	0.00360855	0.00414549	0.0012936	0.00351796	0.000134206	0.032062	0.00627946	0.0307738	0.00181616	0.0230845	0.00129622	0.0569511	0.000114187	0.000624158	0.00229272	0.0632277
Control + Mac	0.000172018	9.24654e-05	8.89619e-05	0.00789777	0.000345842	0.00631262	8.68636e-05	0.000124346	0.0204318	0.00117223	0.000982543	0.000108065	9.46295e-05	8.74451e-05	0.00017436	0.000273028	0.0372454	0.00040358	0.0262662	0.00234572	0.00245629	0.00137598	0.0169284	0.1868	0.0158932	0.000267263	0.000171779	0.0150021	0.000386154	0.00029311	0.00866544	0.000689017	0.000177487	0.00289549	0.0021495	0.000840851	0.00181762	8.57781e-05	0.00164605	0.00236734	0.0563423	0.00413285	0.00805953	0.000456895	0.0302129	8.72725e-05	0.000480037	0.000494469	0.0555445
Control	0.000244141	0.000120897	0.000125179	0.00792399	0.000481803	0.0105413	0.000120269	0.000277174	0.0248229	0.00193529	0.00587458	0.000148576	0.000126761	0.00012234	0.000245737	0.000370254	0.0113835	0.000598107	0.00341435	0.00238759	0.00243579	0.00109694	0.00333219	0.0174397	0.040466	0.000402385	0.000240945	0.00472275	0.000679638	0.000158485	0.0319633	0.000956363	0.000308668	0.00513989	0.0632316	0.00122665	0.00260615	0.000119823	0.0465026	0.0425285	0.0391564	0.0018139	0.0111879	0.00138553	0.0136969	0.000118811	0.00280947	0.00269062	0.0150874
LGG	0.000278317	0.000146472	0.000137842	0.00233972	0.000540669	0.00984482	0.000144557	0.00017918	0.0348024	0.0020192	0.00238219	0.000161485	0.000143676	0.000133438	0.00026438	0.000416818	0.024399	0.000546844	0.0165282	0.0049297	0.00355139	0.00207769	0.0169287	0.214106	0.0185306	0.000549619	0.000265269	0.0116749	0.000696434	0.000182496	0.0116752	0.00105739	0.000268129	0.00359618	0.00804536	0.00167387	0.00307831	0.000132674	0.0148505	0.0139304	0.0309331	0.00444894	0.0153062	0.000788267	0.0277495	0.000131694	0.000955354	0.000802184	0.00533736
Control + Mac	0.000216585	0.000110314	0.000112808	0.0203085	0.000425745	0.0108307	0.000103227	0.000145795	0.0213253	0.00186026	0.00234302	0.000121059	0.000111506	0.000106818	0.000212524	0.000328995	0.0109758	0.00128046	0.00701281	0.00386562	0.00448154	0.00643476	0.0143219	0.0847071	0.0544884	0.000351335	0.000241241	0.0103665	0.000702799	0.000147617	0.0296889	0.000842224	0.00029618	0.00294368	0.0135148	0.00109173	0.00244888	0.000108946	0.0147515	0.00649047	0.0225658	0.00112201	0.0192696	0.00128219	0.0321878	0.000107431	0.000837192	0.00272874	0.0294234
Control	0.000212698	0.000108979	0.000105281	0.00480358	0.000409929	0.00808169	0.000119566	0.00014491	0.0300213	0.00146289	0.00328803	0.000118458	0.000106641	0.00010173	0.000206359	0.000323143	0.00654362	0.000321979	0.00709575	0.00146694	0.00225124	0.000844698	0.00121842	0.060162	0.0521922	0.000328807	0.000203199	0.0068312	0.000653253	0.00013237	0.00807692	0.00081405	0.000290535	0.00288872	0.0155347	0.00101694	0.00305553	0.0001032	0.0125529	0.00733412	0.00799891	0.00104918	0.0271445	0.000524513	0.0291954	0.000102757	0.00220065	0.00263502	0.281843
LGG	0.000166856	7.46938e-05	7.50765e-05	0.00164892	0.000295604	0.015975	7.3944e-05	0.000104281	0.0218365	0.00168014	0.00246209	8.36964e-05	7.8136e-05	7.32807e-05	0.000143777	0.000228213	0.00278955	0.000484797	0.0121497	0.0019882	0.00170446	0.000719798	0.00197656	0.0585823	0.0875624	0.000230734	0.000144201	0.00766199	0.000438534	0.000143602	0.00545689	0.000570455	0.000208138	0.00232884	0.0351416	0.00101358	0.00194267	7.84885e-05	0.00568594	0.0202904	0.0363288	0.00137093	0.010636	0.000536674	0.0184074	7.20218e-05	0.000447205	0.00273233	0.118171
LGG + Pen	0.000256044	0.000133417	0.000131623	0.00126982	0.000602762	0.00393302	0.000133085	0.000142745	0.0205701	0.00189656	0.00208772	0.000138237	0.000139816	0.000128149	0.000260908	0.000391202	0.0234524	0.000480344	0.0239363	0.00316628	0.00341342	0.00158606	0.00540584	0.22731	0.153675	0.000384066	0.000253374	0.0057772	0.000588923	0.000166319	0.00359933	0.00101826	0.000361747	0.00415443	0.00314625	0.0012312	0.00340018	0.000132155	0.00278594	0.00597162	0.0192781	0.00146718	0.00715501	0.00130162	0.0159379	0.000129847	0.00189224	0.00352432	0.0464236
[truncated: 211 more columns]
